# Supplementary material for: In-situ understanding on the formation of fibrillar morphology in green solvent processed all-polymer solar cells
Source: Natl Sci Rev. 2024 Nov 4;11(12):nwae384. doi: 10.1093/nsr/nwae384 (PMC11629699; doi:10.1093/nsr/nwae384)
Supplement: nwae384_Supplemental_Files [file nwae384_supplemental_files.zip]

Archive with 27 entries (27 files):
- In-situ GISAXS/10 2-oMN.mp4
- In-situ GISAXS/10 2-sMN.mp4
- In-situ GISAXS/20 2-CN.mp4
- In-situ GISAXS/20 2-MN.mp4
- In-situ GISAXS/20 2-oMN.mp4
- In-situ GISAXS/20 2-sMN.mp4
- In-situ GISAXS/30 2-CN.mp4
- In-situ GISAXS/30 2-MN.mp4
- In-situ GISAXS/30 2-oMN.mp4
- In-situ GISAXS/30 2-sMN.mp4
- In-situ GISAXS/40 2-CN.mp4
- In-situ GISAXS/40 2-MN.mp4
- In-situ GISAXS/additive free.mp4
- In-situ GIWAXS/10mg-2-oMN.gif
- In-situ GIWAXS/10mg-2-sMN.gif
- In-situ GIWAXS/20mg-2-CN.gif
- In-situ GIWAXS/20mg-2-MN.gif
- In-situ GIWAXS/20mg-2-oMN.gif
- In-situ GIWAXS/20mg-2-sMN.gif
- In-situ GIWAXS/30mg-2-CN.gif
- In-situ GIWAXS/30mg-2MN.gif
- In-situ GIWAXS/30mg-2-oMN.gif
- In-situ GIWAXS/30mg-2-sMN.gif
- In-situ GIWAXS/40mg-2-CN.gif
- In-situ GIWAXS/40mg-2-MN.gif
- In-situ GIWAXS/additive-free.gif
- Supplementary data.pdf
